# Supplementary material for: Activation of Metabotropic Glutamate Receptor (mGlu2) and Muscarinic Receptors (M1, M4, and M5), Alone or in Combination, and Its Impact on the Acquisition and Retention of Learning in the Morris Water Maze, NMDA Expression and cGMP Synthesis
Source: Biomolecules. 2023 Jun 30;13(7):1064. doi: 10.3390/biom13071064 (PMC10377483; doi:10.3390/biom13071064)
Supplement: Supplementary file 1 [file biomolecules-13-01064-s001.zip]

Archive with 1 entries (1 files):
- biomolecules-2427112-supplementary.pdf
